# Supplementary material for: Highly Efficient and Selective Photocatalytic Nonoxidative Coupling of Methane to Ethylene over Pd-Zn Synergistic Catalytic Sites
Source: Research (Wash D C). 2022 Nov 7;2022:9831340. doi: 10.34133/2022/9831340 (PMC9680520; doi:10.34133/2022/9831340)
Supplement: Supplementary Materials — Figure S1. (a) XRD patterns and (b) UV-vis DRS spectra of WO3, Zn0.35-WO3, and Pd5/Zn0.35-WO3 samples. Figure S2. SEM images of (a, b) WO3, (c) Zn0.35-WO3, and (d) Pd5/Zn0.35-WO3. Figure S3. (a) W 4f and (b) O 1 s XPS spectra of WO3, Zn0.35-WO3, and Pd5/Zn0.35-WO3. (c) Zn 2p XPS spectra of Zn0.35-WO3 and Pd5/Zn0.35-WO3. (d) Pd 3d XPS spectra of Pd5/Zn0.35-WO3. Figure S4. GC data for photocatalytic CH4 conversion over (a) WO3, (b) Zn0.35-WO3, and (c) Pd5/Zn0.35-WO3. Figure S5. Time-dependent production yield of C2H4, C2H6, and C3H6 in photocatalytic CH4 conversion over Pd5/Zn0.35-WO3 photocatalysts under light irradiation of 2 h. Figure S6. Products yields and theoretical H2 yield for CH4 conversion over WO3, Zn0.35-WO3, and Pd5/Zn0.35-WO3 photocatalysts under light irradiation of 2 h. Figure S7. (a) Photographs of the Pd5/Zn0.35-WO3 sample before reaction, after reaction and after photo-oxidation treatment. (b) SEM image of Pd5/Zn0.35-WO3 after photo-oxidation treatment. (c) XRD patterns, (d) UV-vis DRS spectra, and (e) O 1 s XPS spectra of Pd5/Zn0.35-WO3 before reaction, after reaction, and after photo-oxidation treatment. Figure S8. GC-MS data of 13CO2 produced in photocatalytic 13CH4 coupling by Pd5/Zn0.35-WO3. Figure S9. SS-SPS responses of WO3, Zn0.35-WO3, and Pd5/Zn0.35-WO3. Figure S10. In situ EPR signals of WO3 collected under different conditions. Figure S11. TPD-MS profiles of H2 over WO3, Zn0.35-WO3, and Pd5/Zn0.35-WO3. Figure S12. Illustration of the band structures of WO3 and the redox potentials for oxidizing CH4 to·CH3. Table S1. The comparison of catalytic performance with representative state-of-the-art photocatalysts for photocatalytic coupling of CH4 to C2 compounds. Table S2. The yields of products in photocatalytic CH4 conversion over Pd5/Zn0.35-WO3. Table S3. Fluorescence lifetimes related to the TS-PL spectra of WO3, Zn0.35-WO3, and Pd5/Zn0.35-WO3. [file 9831340.f1.zip]

Archive with 2 entries (2 files):
- SI-clean.pdf
- SI-highlighted.pdf
